# Supplementary material for: Optogenetic Inhibition of Striatal Parvalbuminergic Interneurons Unmasks Impaired GABA and Adenosine Signaling in DYT1 Knock-In Mice
Source: Int J Mol Sci. 2026 May 18;27(10):4530. doi: 10.3390/ijms27104530 (PMC13207817; doi:10.3390/ijms27104530)
Supplement: Supplementary file 1 [file ijms-27-04530-s001.zip]

Archive with 3 entries (3 files):
- Supplementary Table-S1.pdf
- Supplementary Table-S2.pdf
- Supplementary Table-S3.pdf
